# Supplementary material for: Characterization of Promising Cytotoxic Metabolites from Tabebuia guayacan Hemsl.: Computational Prediction and In Vitro Testing
Source: Plants (Basel). 2022 Mar 26;11(7):888. doi: 10.3390/plants11070888 (PMC9002841; doi:10.3390/plants11070888)
Supplement: Supplementary file 1 [file plants-11-00888-s001.zip]

Archive with 1 entries (1 files):
- plants-1630872-supplementary.pdf
